# Supplementary material for: Plasmodium vivax Transmission in Africa
Source: PLoS Negl Trop Dis. 2015 Nov 20;9(11):e0004222. doi: 10.1371/journal.pntd.0004222 (PMC4654493; doi:10.1371/journal.pntd.0004222)
Supplement: S1 Table — (NR: not reported.) (XLSX) [file pntd.0004222.s005.xlsx]

## Sheet: Table S1 - Vectors
Table S1. Wild-caught Pv-infected mosquito vectors
Reference ID	Author	Publication	URL	Country	Site	Lat	Long	Anopheles species	Year start	Year end	Parasite diagnosis	Trapping	Count	Pv+	Pf+
193	Mendes	2011	http://www.ncbi.nlm.nih.gov/pubmed/21713024	Equatorial Guinea	Miyobo & Ngonamanga	1.95	9.98334	Unidentified Anopheles	2005	2005	Nested PCR & PvCSP genotyping	Indoor resting	819	24	195
80	Animut	2013	http://www.ncbi.nlm.nih.gov/pubmed/24886496	Ethiopia	Hobe	8.27	38.533	arabiensis	2008	2010	ELISA	CDC light trap, PSC from indoors and artificial pit traps from outdoors	716	12	2
80	Animut	2013	http://www.ncbi.nlm.nih.gov/pubmed/24886496	Ethiopia	Dirama	8.1836	38.4561	arabiensis	2008	2010	ELISA	CDC light trap, PSC from indoors and artificial pit traps from outdoors	98	2	0
55	Massebo	2013	http://www.ncbi.nlm.nih.gov/pubmed/23878184	Ethiopia	Chano	6.107	37.61	arabiensis	2009	2010	ELISA	CDC light trap, PSC, Artificial pit shelter	3676	3	11
406	Taye	2006	http://www.ncbi.nlm.nih.gov/pubmed/16171769	Ethiopia	Sille	5.88333	37.4833	arabiensis	2001	2002	ELISA	Man biting indoors; man biting outdoors	796	14	4
368	Tirados	2006	http://www.ncbi.nlm.nih.gov/pubmed/17199754	Ethiopia	Konso district	5.34257	37.3579	arabiensis	2003	2004	ELISA	Indoor & outdoor resting	6810	34	18
80	Animut	2013	http://www.ncbi.nlm.nih.gov/pubmed/23433348	Ethiopia	Hobe	8.27	38.533	pharoensis	2008	2010	ELISA	CDC light trap, PSC from indoors and artificial pit traps from outdoors	73	3	0
1546	Nigatu	1994	https://dl.vecnet.org/citations/8g84mr86v	Ethiopia	Finkio town	8.268	34.599	pharoensis	1990	1990	ELISA	Indoor resting	424	2	0
374	Ryan	2006	http://www.ncbi.nlm.nih.gov/pubmed/17038676	Kenya	Miwani	-0.05	34.9667	funestus	1999	2000	ELISA	Indoor resting, Light trap (not specified re indoor/outdoor), Human Landing	2108	18	56
374	Ryan	2006	http://www.ncbi.nlm.nih.gov/pubmed/17038676	Kenya	Kamonye	-0.084	34.513	funestus	1999	2000	ELISA	Indoor resting, Light trap (not specified re indoor/outdoor), Human Landing	298	1	37
374	Ryan	2006	http://www.ncbi.nlm.nih.gov/pubmed/17038676	Kenya	Kamonye	-0.084	34.513	gambiae ss	1999	2000	ELISA	Indoor resting, Light trap (not specified re indoor/outdoor), Human Landing	876	4	113
374	Ryan	2006	http://www.ncbi.nlm.nih.gov/pubmed/17038676	Kenya	Kombewa	-0.11002	34.5255	Unidentified Anopheles	1999	2000	ELISA	Indoor resting, Light trap (not specified re indoor/outdoor), Human Landing	406	9	41
1497	Fontenille	1990	http://www.ncbi.nlm.nih.gov/pubmed/2202220	Madagascar	Manarintsoa	-18.967	47.267	arabiensis	1988	1990	ELISA	Pit shelter	NR	1	1
1270	Robert	2006	http://www.ncbi.nlm.nih.gov/pubmed/16842796	Madagascar	Analamiranga village	-19.3833	46.2167	funestus	2002	2004	ELISA	Human landing - indoor and outdoor	6830	4	5
1554	Lekweiry	2011	http://www.documentation.ird.fr/hor/fdi:010054071	Mauritania	Nouakchott	18.085	-15.98	arabiensis	2009	2010	ELISA	Indoor resting	186	3	NR
