# Supplementary material for: Plasmodium vivax Transmission in Africa
Source: PLoS Negl Trop Dis. 2015 Nov 20;9(11):e0004222. doi: 10.1371/journal.pntd.0004222 (PMC4654493; doi:10.1371/journal.pntd.0004222)
Supplement: S2 Table — (NR: not reported.) (XLSX) [file pntd.0004222.s006.xlsx]

## Sheet: Table S2 - Serology
Table S2. Serological studies with positive reports of Pv
Reference ID	Author	Publication	URL	Year_start	Year_end	Country	Site	Lat	Long	Study-type	Method/Antibodies	Total tested Pv	Pv_sero	Total tested Pf	Pf_sero
256	Bousema	2010	http://www.ncbi.nlm.nih.gov/pubmed/21713024	2008	2008	Somalia	Ceel Bardaale	9.85787	43.4898	Cross-sectional	MSP-1; AMA-1	648	131	619	126
256	Bousema	2010	http://www.ncbi.nlm.nih.gov/pubmed/21713024	2008	2008	Somalia	Badahabo	9.68379	43.5546	Cross-sectional	MSP-1; AMA-1	148	31	138	30
256	Bousema	2010	http://www.ncbi.nlm.nih.gov/pubmed/21713024	2008	2008	Somalia	Xuunshaley	9.72258	43.4209	Cross-sectional	MSP-1; AMA-1	248	40	244	23
274	Culleton	2009	http://www.ncbi.nlm.nih.gov/pubmed/19803728	2007	2007	Congo	Pointe-Noire	-4.778	11.863	Passive case detection at health centre	PvCSP; PvMSP1; PfMSP1; (pre-erythrocytic) ELISA	409	55	409	197
934	Fru-Cho	2014	http://www.ncbi.nlm.nih.gov/pubmed/24886496	2008	2009	Cameroon	Bolifamba	4.167	9.299	Cross-sectional	anti-MSP/CSP	269	3	269	180
101	Khaireh	2012	http://www.ncbi.nlm.nih.gov/pubmed/24886496	2002	2002	Djibouti	Djibouti	11.594	43.144	Cross-sectional	PvMSP1-19; PvMSP1-42; lots of Pf ones	1910	334	1910	602
