# Supplementary material for: Plasmodium vivax Transmission in Africa
Source: PLoS Negl Trop Dis. 2015 Nov 20;9(11):e0004222. doi: 10.1371/journal.pntd.0004222 (PMC4654493; doi:10.1371/journal.pntd.0004222)
Supplement: S3 Table — (NR: not reported.) (XLSX) [file pntd.0004222.s007.xlsx]

## Sheet: Table S3 - Local case reports
Table S3. Local case reports of Pv infection among patients in Africa
Reference ID	Author	Publication	URL	Year_start	Year_end	Country	Site	Lat	Long	Study details	Diagnostic type	N tested	Pf+	Pv+
3	Ngassa Mbenda	2014	http://www.ncbi.nlm.nih.gov/pubmed/25084090	NR	NR	Cameroon	Douala	4.048	9.706	Clinic-based survey	PCR	52	50	2
3	Ngassa Mbenda	2014	http://www.ncbi.nlm.nih.gov/pubmed/25084090	NR	NR	Cameroon	Ebolowa	2.919	11.148	Clinic-based survey	PCR	60	59	3
3	Ngassa Mbenda	2014	http://www.ncbi.nlm.nih.gov/pubmed/25084090	NR	NR	Cameroon	Yaounde	3.872	11.518	Clinic-based survey	PCR	29	28	1
3	Ngassa Mbenda	2014	http://www.ncbi.nlm.nih.gov/pubmed/25084090	NR	NR	Cameroon	Bertoua	4.576	13.684	Clinic-based survey	PCR	25	23	2
578	Rubio	1999	http://www.ncbi.nlm.nih.gov/pubmed/10072133	1996	1996	Equatorial Guinea	Malabo	3.753	8.778	Case study (hospital)	PCR	2		2
215	Alemu	2011	http://www.ncbi.nlm.nih.gov/pubmed/21366906	2000	2009	Ethiopia	Jimma	7.678	36.838	Retrospective analysis of cases	Microscopy	37862	19825	17625
45	Alemu	2013	http://www.ncbi.nlm.nih.gov/pubmed/24073668	2013	2013	Ethiopia	Kola Diba, North Gondar	12.417	37.317	Clinic-based survey	PCR	65	29	14
45	Alemu	2013	http://www.ncbi.nlm.nih.gov/pubmed/24073668	2013	2013	Ethiopia	Maksegnet, North Gondar	12.383	37.549	Clinic-based survey	PCR	72	32	18
45	Alemu	2013	http://www.ncbi.nlm.nih.gov/pubmed/24073668	2013	2013	Ethiopia	Enfranze, North Gondar	12.166	37.716	Clinic-based survey	PCR	113	66	31
45	Alemu	2013	http://www.ncbi.nlm.nih.gov/pubmed/24073668	2013	2013	Ethiopia	Metema, North Gondar	12.967	36.199	Clinic-based survey	PCR	50	28	6
121	Alemu	2012	http://www.ncbi.nlm.nih.gov/pubmed/22892288	2002	2011	Ethiopia	Kola Diba, North Gondar	12.417	37.317	Retrospective analysis of health centre data	Microscopy	59208	17605	5868
113	Alemu	2012	http://www.ncbi.nlm.nih.gov/pubmed/23043920	2011	2011	Ethiopia	Azzezo, Gondar	12.548	37.426	Hospital-based prospective	Microscopy	384	11	35
298	Animut	2009	http://www.ncbi.nlm.nih.gov/pubmed/19305049	2006	2006	Ethiopia	Dembecha	10.55	37.483	Clinic-based prospective	Microscopy	125	43	31
298	Animut	2009	http://www.ncbi.nlm.nih.gov/pubmed/19305049	2006	2006	Ethiopia	Finoteselam	10.69	37.266	Clinic-based prospective	Microscopy	192	88	39
298	Animut	2009	http://www.ncbi.nlm.nih.gov/pubmed/19305049	2006	2006	Ethiopia	Jiga	10.668	37.376	Clinic-based prospective	Microscopy	171	88	27
298	Animut	2009	http://www.ncbi.nlm.nih.gov/pubmed/19305049	2006	2006	Ethiopia	Quarit	10.9789	37.5128	Clinic-based prospective	Microscopy	165	90	53
231	Ashton	2010	http://www.ncbi.nlm.nih.gov/pubmed/20979601	2009	2009	Ethiopia	Jimma area (Serbo, Dimtu, Asendabo)	7.747	37.166	Clinic-based prospective	Microscopy	2383	297	246
107	Degarege	2012	http://www.ncbi.nlm.nih.gov/pubmed/23136960	2010	2011	Ethiopia	Dore Bafeno	7.05	38.88	Cross-sectional of febrile patients	Microscopy	1065	152	168
278	Demissie	2009	http://www.ncbi.nlm.nih.gov/pubmed/19743795	NR	NR	Ethiopia	Asendabo	7.883	35.416	Cross-sectional of febrile patients	Microscopy	370	77	43
1513	Deressa	2014	http://www.ncbi.nlm.nih.gov/pubmed/24678612	2008	2008	Ethiopia	Halaba district	7.103	38.162	Community-based PR survey	Microscopy	5222	61	36
143	Endeshaw	2012	http://www.ncbi.nlm.nih.gov/pubmed/22536317	2007	2007	Ethiopia	Shinifa	12.617	36.12	Clinic-based prospective	Microscopy	200	95	16
143	Endeshaw	2012	http://www.ncbi.nlm.nih.gov/pubmed/22536317	2007	2007	Ethiopia	Ambessame	11.718	37.633	Clinic-based prospective	Microscopy	200	67	36
143	Endeshaw	2012	http://www.ncbi.nlm.nih.gov/pubmed/22536317	2007	2007	Ethiopia	Kola Diba	12.417	37.317	Clinic-based prospective	Microscopy	200	62	8
143	Endeshaw	2012	http://www.ncbi.nlm.nih.gov/pubmed/22536317	2007	2007	Ethiopia	Kokit	12.916	36.216	Clinic-based prospective	Microscopy	200	47	5
143	Endeshaw	2012	http://www.ncbi.nlm.nih.gov/pubmed/22536317	2007	2007	Ethiopia	Woreta	11.916	37.699	Clinic-based prospective	Microscopy	200	24	10
143	Endeshaw	2012	http://www.ncbi.nlm.nih.gov/pubmed/22536317	2007	2007	Ethiopia	Deligi	12.201	37.05	Clinic-based prospective	Microscopy	198	16	11
143	Endeshaw	2012	http://www.ncbi.nlm.nih.gov/pubmed/22536317	2007	2007	Ethiopia	Alember	11.56	37.576	Clinic-based prospective	Microscopy	200	20	6
143	Endeshaw	2012	http://www.ncbi.nlm.nih.gov/pubmed/22536317	2007	2007	Ethiopia	Yejube	10.152	37.742	Clinic-based prospective	Microscopy	200	6	16
143	Endeshaw	2012	http://www.ncbi.nlm.nih.gov/pubmed/22536317	2007	2007	Ethiopia	Meretu Lemariam	10.833	38.267	Clinic-based prospective	Microscopy	199	16	5
143	Endeshaw	2012	http://www.ncbi.nlm.nih.gov/pubmed/22536317	2007	2007	Ethiopia	Jiga	10.669	37.376	Clinic-based prospective	Microscopy	200	5	2
132	Eshetu	2012	http://www.ncbi.nlm.nih.gov/pubmed/22824059	2008	2009	Ethiopia	Agaro	7.851	36.65	Clinic-based prospective	Microscopy	3325	558	433
132	Eshetu	2012	http://www.ncbi.nlm.nih.gov/pubmed/22824059	2008	2009	Ethiopia	Jimma	7.678	36.838	Clinic-based prospective	Microscopy	4781	620	372
132	Eshetu	2012	http://www.ncbi.nlm.nih.gov/pubmed/22824059	2008	2009	Ethiopia	Serbo	7.717	36.983	Clinic-based prospective	Microscopy	2475	339	964
132	Eshetu	2012	http://www.ncbi.nlm.nih.gov/pubmed/22824059	2008	2009	Ethiopia	Asendabo	7.883	35.416	Clinic-based prospective	Microscopy	7403	1800	1655
1512	Ferede	2013	http://www.ncbi.nlm.nih.gov/pubmed/24455415	2006	2012	Ethiopia	Metema	12.967	36.199	Retrospective clinic-based survey	Microscopy	55833	8634	884
564	Ghebreyesus	1999	http://www.ncbi.nlm.nih.gov/pubmed/10480820	1997	1997	Ethiopia	Tigray region	13.8	38.4563	Community-based incidence survey in relation to dams	Microscopy	183	110	76
15	Hailu	2014	http://www.ncbi.nlm.nih.gov/pubmed/24686742	2011	2011	Ethiopia	Felegeselam	11.333	36.45	Clinic-based incidence survey	Microscopy	398	195	6
63	Hwang	2013	http://www.ncbi.nlm.nih.gov/pubmed/23717423	2009	2009	Ethiopia	Bishoftu	9.1	37.25	Clinic-based survey for randomized controlled trial	Microscopy	2764	75	380
63	Hwang	2013	http://www.ncbi.nlm.nih.gov/pubmed/23717423	2009	2009	Ethiopia	Bulbula	9.216	38.499	Clinic-based survey for randomized controlled trial	Microscopy	1662	218	292
309	Karunamoorthi	2009	http://www.ncbi.nlm.nih.gov/pubmed/20701879	2007	2008	Ethiopia	Serbo	7.717	36.983	Clinic-based retrospective	Microscopy	6863	1946	1052
395	Kassa	2006	http://www.ncbi.nlm.nih.gov/pubmed/16522780	2002	2003	Ethiopia	Wonji	8.45	39.282	Clinic-based survey	Microscopy	158	82	79
59	Ketema	2013	http://www.ncbi.nlm.nih.gov/pubmed/23834734	2009	2011	Ethiopia	Serbo	7.717	36.983	Clinic-based survey; children <10 yrs	Microscopy	?	?	1
59	Ketema	2013	http://www.ncbi.nlm.nih.gov/pubmed/23834734	2009	2011	Ethiopia	Halaba Kulito	7.312	38.089	Clinic-based survey; children <10 yrs	Microscopy	?	?	1
283	Ketema	2009	http://www.ncbi.nlm.nih.gov/pubmed/19642976	2007	2008	Ethiopia	Serbo	7.717	36.983	Clinic-based survey	Microscopy	2165	510	182
211	Ketema	2011	http://www.ncbi.nlm.nih.gov/pubmed/21453465	2009	2009	Ethiopia	Halaba Kulito	7.312	38.089	Clinic-based survey	Microscopy	311	79	119
271	Kibret	2010	http://www.ncbi.nlm.nih.gov/pubmed/19917039	2005	2006	Ethiopia	Ziway	7.931	38.709	PR survey	Microscopy	2435	316	111
352	Lautze	2007	http://www.ncbi.nlm.nih.gov/pubmed/17697093	1994	2002	Ethiopia	Koka region (3 clinics)	8.435	39.03	Clinic-based retrospective	Microscopy	19352	11528	7784
1529	Lemma	2011	http://www.ncbi.nlm.nih.gov/pubmed/21303500	2007	2007	Ethiopia	Tigray region	13.8	38.4563	Clinic-based survey	Microscopy	2422	453	208
1552	Lo	2015	http://www.ncbi.nlm.nih.gov/pubmed/25884875	2013	2013	Ethiopia	Bure	11.072	37.0335	Clinic-based survey	PCR	61	26	38
1552	Lo	2015	http://www.ncbi.nlm.nih.gov/pubmed/25884875	2013	2013	Ethiopia	Halaba	6.8555	37.5856	Clinic-based survey	PCR	86	5	15
1552	Lo	2015	http://www.ncbi.nlm.nih.gov/pubmed/25884875	2013	2013	Ethiopia	Jimma	7.678	36.838	Clinic-based survey	PCR	125	31	105
1552	Lo	2015	http://www.ncbi.nlm.nih.gov/pubmed/25884875	2013	2013	Ethiopia	Mankush	11.207	35.132	Clinic-based survey	PCR	50	35	9
1552	Lo	2015	http://www.ncbi.nlm.nih.gov/pubmed/25884875	2013	2013	Ethiopia	Metehara	8.9215	39.9171	Clinic-based survey	PCR	53	37	19
1552	Lo	2015	http://www.ncbi.nlm.nih.gov/pubmed/25884875	2013	2013	Ethiopia	Shewa Robit	10.0218	39.8995	Clinic-based survey	PCR	41	33	11
131	Loha	2012	http://www.ncbi.nlm.nih.gov/pubmed/22826493	2009	2011	Ethiopia	Chano Mille Kebele	6.11	37.6	Prospective ACD and PCD	Microscopy	2573	317	307
128	Mahgoub	2012	http://www.ncbi.nlm.nih.gov/pubmed/22846165	2009	2011	Ethiopia	New Halfa	15.3	35.63	Clinic-based survey	Microscopy	NR	NR	18
412	Ramos	2005	http://www.ncbi.nlm.nih.gov/pubmed/15996444	1998	2003	Ethiopia	Shashemane	7.198	38.591	Clinic-based survey	Microscopy	3615	1908	1931
1527	Mekonnen	2014	http://www.ncbi.nlm.nih.gov/pubmed/24964730	2011	2011	Ethiopia	Southern (Omo Nada, Bala Wajo, Arba Mirch)	5.953	37.53	Clinic-based survey	Microscopy	1416	170	159
1527	Mekonnen	2014	http://www.ncbi.nlm.nih.gov/pubmed/24964730	2009	2009	Ethiopia	Eastern (Harar referral hospital)	9.305	42.132	Clinic-based survey	Microscopy	1304	25	56
1505	Mekonnen	2014	http://www.ncbi.nlm.nih.gov/pubmed/24502664	2011	2011	Ethiopia	Southern (Omo Nada, Bala Wajo, Arba Mirch)	5.953	37.53	Clinic-based survey	PCR	314	151	178
184	Mula	2011	http://www.ncbi.nlm.nih.gov/pubmed/21810256	2007	2009	Ethiopia	Gambo hospital	7.30589	38.8153	Clinic-based survey (not continuous over survey period)	PCR	1147	76	57
300	Nigussie (abstract only)	2008	http://www.ncbi.nlm.nih.gov/pubmed/19271402	NR	NR	Ethiopia	Bussa	5.751	37.432	Clinic-based survey	Microscopy	NR	NR	1
300	Nigussie (abstract only)	2008	http://www.ncbi.nlm.nih.gov/pubmed/19271402	NR	NR	Ethiopia	Kella	6.083	38.032	Clinic-based survey	Microscopy	NR	NR	1
135	Santana-Morales	2012	http://www.ncbi.nlm.nih.gov/pubmed/22694993	2010	2010	Ethiopia	Gambo hospital	7.30589	38.8153	Clinic-based PR survey	PCR	417	9	21
378	Schunk	2006	http://www.ncbi.nlm.nih.gov/pubmed/16817953	2004	2004	Ethiopia	Dilla	6.411	38.314	Clinic-based survey	Microscopy	100	69	31
602	Seboxa	1997	http://www.ncbi.nlm.nih.gov/pubmed/9557422	1993	1994	Ethiopia	Humera	14.277	36.657	Prospective clinic-based survey	Microscopy	?	1 (not specified)	1
294	Sharew	2009	http://www.ncbi.nlm.nih.gov/pubmed/19482001	2008	2008	Ethiopia	Wondo-Genet area	7.017	38.583	Prospective clinic-based survey	Microscopy	668	168	156
53	Sleshi	2012	http://www.ncbi.nlm.nih.gov/pubmed/23930476	NR	NR	Ethiopia	Fentale district	9.666	38.882	Prospective clinic-based survey	Microscopy	260	9	42
315	Teka	2008	http://www.ncbi.nlm.nih.gov/pubmed/18959774	2006	2006	Ethiopia	Debre Zeit	8.745	38.988	Prospective clinic-based survey	Microscopy	2422	NR	87
628	Tulu	1996	http://www.ncbi.nlm.nih.gov/pubmed/8944273	1993	1994	Ethiopia	Debre Zeit	8.745	38.988	NR	Microscopy	NR	142	459
73	Woldearegai	2013	http://www.ncbi.nlm.nih.gov/pubmed/23584375	2009	2009	Ethiopia	Harar	9.305	42.132	Clinic-based	PCR	1304	24	74
73	Woldearegai	2013	http://www.ncbi.nlm.nih.gov/pubmed/23584375	2009	2009	Ethiopia	Jimma	7.678	36.838	Clinic-based	PCR	627	70	37
61	Woyessa	2013	http://www.ncbi.nlm.nih.gov/pubmed/23805822	2008	2009	Ethiopia	Butajira	8.11723	38.3658	Prospective household- and clinic-based survey for febrile cases	Microscopy	2394	98	386
273	Yeshiwondim	2010	http://www.ncbi.nlm.nih.gov/pubmed/19835832	2003	2003	Ethiopia	Debre Zeit	8.745	38.988	Clinic-based (drug-efficacy)	Microscopy	145	NR	145
273	Yeshiwondim	2010	http://www.ncbi.nlm.nih.gov/pubmed/19835832	2003	2003	Ethiopia	Nazareth	8.541	39.271	Clinic-based (drug-efficacy)	Microscopy	145	NR	145
222	Yohannes	2011	http://www.ncbi.nlm.nih.gov/pubmed/21212216	2004	2005	Ethiopia	Debre Zeit	8.745	38.988	Clinic-based (drug-efficacy)	Microscopy	80	NR	80
222	Yohannes	2011	http://www.ncbi.nlm.nih.gov/pubmed/21212216	2004	2005	Ethiopia	Nazareth	8.541	39.271	Clinic-based (drug-efficacy)	Microscopy	79	NR	79
1535	Andrianaranjaka	2013	http://www.ncbi.nlm.nih.gov/pubmed/23721298	2010	2010	Madagascar	Boriziny (Port Berger)	-15.565	47.668	Case report	PCR	1	NR	1
1533	Barnadas	2008	http://www.ncbi.nlm.nih.gov/pubmed/18302746	2006	2007	Madagascar	Moramanga/Saharevo	-18.947	48.222	Prospective clinic-based	Microscopy	NR	NR	5
1533	Barnadas	2008	http://www.ncbi.nlm.nih.gov/pubmed/18302746	2006	2007	Madagascar	Tsiroanomandidy	-18.771	46.047	Prospective clinic-based	Microscopy	NR	NR	59
1533	Barnadas	2008	http://www.ncbi.nlm.nih.gov/pubmed/18302746	2006	2007	Madagascar	Miandrivazo	-19.529	45.454	Prospective clinic-based	Microscopy	NR	NR	60
1533	Barnadas	2008	http://www.ncbi.nlm.nih.gov/pubmed/18302746	2006	2007	Madagascar	Ihosy	-22.401	46.121	Prospective clinic-based	Microscopy	NR	NR	1
1533	Barnadas	2008	http://www.ncbi.nlm.nih.gov/pubmed/18302746	2006	2007	Madagascar	Farafangana	-22.824	47.826	Prospective clinic-based	Microscopy	NR	NR	1
1533	Barnadas	2008	http://www.ncbi.nlm.nih.gov/pubmed/18302746	2006	2007	Madagascar	Ejeda	-24.339	44.522	Prospective clinic-based	Microscopy	NR	NR	11
1549	Boisier	2002	http://www.ncbi.nlm.nih.gov/pubmed/12389936	1993	1996	Madagascar	Ankazobe	-18.316	47.118	Cohort study (ACD-PCD)	Microscopy	1	1	1
1528	Manarivo Rabezanahary	2010	http://www.ncbi.nlm.nih.gov/pubmed/20525547	2005	2008	Madagascar	Antananarivo	-18.913	47.527	Retrospective hospital records	Microscopy	1411	52	4
1498	Migot	1993	http://www.ncbi.nlm.nih.gov/pubmed/7683178	1991	1991	Madagascar	Manarintsoa	-18.967	47.267	Clinic-based survey	Microscopy	139	13	2
1504	Rabarijaona	2006	http://www.ncbi.nlm.nih.gov/pubmed/16573843	2003	2003	Madagascar	Antananarivo	-18.913	47.527	Clinic-based survey	Microscopy	1510	21	4
1503	Rabarijaona	2009	http://www.ncbi.nlm.nih.gov/pubmed/19660116	1996	2005	Madagascar	Saharevo	-18.948	48.222	Retrospective longitudinal clinic-based study	Microscopy	2794	1245	24
97	Bernabeu	2012	http://www.ncbi.nlm.nih.gov/pubmed/23217064	NR	NR	Mali	Gao	16.273	-0.051	Clinic-based microscopy validation of Pv+ slides	PCR	7	7	5
97	Bernabeu	2012	http://www.ncbi.nlm.nih.gov/pubmed/23217064	NR	NR	Mali	Goundam	16.419	-3.672	Clinic-based microscopy validation of Pv+ slides	PCR	3	3	3
97	Bernabeu	2012	http://www.ncbi.nlm.nih.gov/pubmed/23217064	NR	NR	Mali	Tombouctou	16.775	-3.008	Clinic-based microscopy validation of Pv+ slides	PCR	9	4	7
487	Cortes	2003	http://www.ncbi.nlm.nih.gov/pubmed/12667147	1996	1996	Mauritania	Nouakchott	18.084	-15.979	Clinic-based prospective	Microscopy	416	47	28
296	Lekweiry	2009	http://www.ncbi.nlm.nih.gov/pubmed/19416545	2007	2007	Mauritania	Nouakchott	18.084	-15.979	Clinic-based survey	Microscopy	237	1	43
171	Lekweiry	2011	http://www.ncbi.nlm.nih.gov/pubmed/22019287	2009	2010	Mauritania	Nouakchott	18.084	-15.979	Clinic-based survey (children)	PCR	301	3	102
166	Mint Lekweiry	2012	http://www.ncbi.nlm.nih.gov/pubmed/22086859	2007	2009	Mauritania	Nouakchott	18.084	-15.979	Clinic-based survey	PCR	439	1	111
168	Wurtz	2011	http://www.ncbi.nlm.nih.gov/pubmed/22050867	2007	2009	Mauritania	Nouakchott	18.085	-15.979	Clinic-based survey	PCR	277	NR	110
463	Ohanu	2003	http://www.ncbi.nlm.nih.gov/pubmed/14696952	1997	1998	Nigeria	Enugu	6.451	7.491	Clinic-based survey	Microscopy	270	36	1
1281	Snounou	1998	http://www.ncbi.nlm.nih.gov/pubmed/9698266	1994	1994	Sao Tome e Principe	Island Sao Tome	0.24105	6.6096	Prospective clinic-based survey	PCR	204	119	4
68	Abdallah	2013	http://www.ncbi.nlm.nih.gov/pubmed/23634728	2011	2012	Sudan	Kassala	15.47	36.36	Hospital-based longitudinal	Microscopy	139	113	26
1550	Giha	2000	http://www.ncbi.nlm.nih.gov/pubmed/11198648	1993	1996	Sudan	Daraweesh	13.933	35.498	Cohort longitudinal	Microscopy	442	436	3
391	Himeidan	2005	http://www.ncbi.nlm.nih.gov/pubmed/16602473			Sudan	New Halfa (Heielmasakine and Dibaira)	15.3	35.63	Monthly PR survey slides	Microscopy	1539	94	3
232	Osman	2010	http://www.ncbi.nlm.nih.gov/pubmed/20973878	NR	NR	Sudan	Kassala	15.458	36.39	Prospective clinic-based survey	Microscopy	203	27	3
93	Baltzell	2013	http://www.ncbi.nlm.nih.gov/pubmed/23249688	2010	2010	Tanzania, United Republic of	Zanzibar (districts North A and Micheweni)	-4.988	39.772	Clinic-based survey	PCR	594	8	1
189	Reller	2011	http://www.ncbi.nlm.nih.gov/pubmed/21775542	NR	NR	Tanzania, United Republic of	Kongwa District	-5.95847	36.5163	Active case detection as part of trachoma mass treatment cohort study	PCR	?	42	7
69	Auma	2013	http://www.ncbi.nlm.nih.gov/pubmed/23634654	2012	2012	Uganda	Mbarara Regional Referral Hospital	-0.606	30.648	Hospitalised sepsis patients	PCR	216	6	2
1547	Clark	2010	http://www.ncbi.nlm.nih.gov/pubmed/20689585	2004	2008	Uganda	Mulago III parish, Kampala	0.351	32.583	Drug trial cohort	PCR	1464	1377	7
200	Dhorda	2011	http://www.ncbi.nlm.nih.gov/pubmed/21603649	2006	2009	Uganda	Mbarara	-0.606	30.648	Pregnant women (part of longitudinal study)	PCR	?	?	3
2160	Gasasira	2010	http://www.ncbi.nlm.nih.gov/pubmed/20573194	2006	2008	Uganda	Kampala	0.323	32.574	HIV drug trial (used data from uninfected only as not receiving drug)	PCR	491	451	3
