# Supplementary material for: Plasmodium vivax Transmission in Africa
Source: PLoS Negl Trop Dis. 2015 Nov 20;9(11):e0004222. doi: 10.1371/journal.pntd.0004222 (PMC4654493; doi:10.1371/journal.pntd.0004222)
Supplement: S4 Table — (NR: not reported.) (XLSX) [file pntd.0004222.s008.xlsx]

## Sheet: Table S4 - Fy-Pv+
Table S4. Reports of Duffy negative hosts infected by Pv
Note that three reports are available from Angola, but these are aggregated to a single entry here (details from an author pers comm)
Reference ID	Author	Publication	URL	Year_start	Year_end	Country	Site	Lat	Long	Pv diagnosis	Fy diagnosis	Study details	Total tested	Total Pv+	Pv+Fy-	Pv+Fy+	Pv-Fy-	Pv-Fy+
193	Mendes	2011	http://www.ncbi.nlm.nih.gov/pubmed/21713024	2006	2007	Angola	Various (NOTE: data from individual sites (3) by pers comm)	-10.411	13.8855	Nested PCR; Pvcsp gene; RFLP	PCR -33, RFLP	PR survey	848	7	7	0	NR	NR
934	Fru-Cho	2014	http://www.ncbi.nlm.nih.gov/pubmed/24886496	2008	2009	Cameroon	Bolifamba	4.167	9.299	Nested PCR	PCR -33	PCR-Pv+ asymptomatics only	12		6	6	NA	NA
3	Ngassa Mbenda	2014	http://www.ncbi.nlm.nih.gov/pubmed/25084090	NR	NR	Cameroon	Douala	4.048	9.706	Microscopy; PCR confirmed (18S rRNA, pvmdr1, pvcsp)	PCR -33 sequencing	Clinic-based survey	52	2	2	0	NR	NR
3	Ngassa Mbenda	2014	http://www.ncbi.nlm.nih.gov/pubmed/25084090	NR	NR	Cameroon	Ebolowa	2.919	11.148	Microscopy; PCR confirmed (18S rRNA, pvmdr1, pvcsp)	PCR -33 sequencing	Clinic-based survey	60	3	3	0	NR	NR
3	Ngassa Mbenda	2014	http://www.ncbi.nlm.nih.gov/pubmed/25084090	NR	NR	Cameroon	Yaounde	3.872	11.518	Microscopy; PCR confirmed (18S rRNA, pvmdr1, pvcsp)	PCR -33 sequencing	Clinic-based survey	29	1	1	0	NR	NR
3	Ngassa Mbenda	2014	http://www.ncbi.nlm.nih.gov/pubmed/25084090	NR	NR	Cameroon	Bertoua	4.576	13.684	Microscopy; PCR confirmed (18S rRNA, pvmdr1, pvcsp)	PCR -33 sequencing	Clinic-based survey	25	2	2	0	NR	NR
193	Mendes	2011	http://www.ncbi.nlm.nih.gov/pubmed/21713024	2005	2005	Equatorial Guinea	Miyobo	1.75	10.1667	Nested PCR; Pvcsp gene; RFLP	PCR -33, RFLP	PR survey	97	8	8	0	NR	NR
73	Woldearegai	2013	http://www.ncbi.nlm.nih.gov/pubmed/23584375	2009	2009	Ethiopia	Harar	9.305	42.132	Microscopy, confirmed by PCR (ssrRNA)	Nested PCR	Clinic-based (all parasite positive)	98	74	3	71	14	10
1552	Lo	2015	http://www.ncbi.nlm.nih.gov/pubmed/25884875	2013	2013	Ethiopia	Jimma	7.678	36.838	Nested PCR & qPCR	PCR -33 sequencing	Clinic-based survey of febrile cases	125	105	1	104	6	13
1552	Lo	2015	http://www.ncbi.nlm.nih.gov/pubmed/25884875	2013	2013	Ethiopia	Mankush	11.207	35.132	Nested PCR & qPCR	PCR -33 sequencing	Clinic-based survey of febrile cases	50	9	1	8	15	18
1552	Lo	2015	http://www.ncbi.nlm.nih.gov/pubmed/25884875	2013	2013	Ethiopia	Asendabo	7.772	37.227	Nested PCR & qPCR	PCR -33 sequencing	PR survey	390	24	2	22	16	33
1021	Menard	2010	http://www.ncbi.nlm.nih.gov/pubmed/20231434	2006	2007	Madagascar	Maevatanana	-16.948	46.828	PvCSP and microsatellite markers	PCR -33 and codon 42	Clinic-based positive cases	NR	18	1	17	NA	NA
1021	Menard	2010	http://www.ncbi.nlm.nih.gov/pubmed/20231434	2006	2007	Madagascar	Miandrivazo	-19.529	45.454	PvCSP and microsatellite markers	PCR -33 and codon 42	Clinic-based positive cases	NR	54	7	47	NA	NA
1021	Menard	2010	http://www.ncbi.nlm.nih.gov/pubmed/20231434	2006	2007	Madagascar	Moramanga	-18.948	48.222	PvCSP and microsatellite markers	PCR -33 and codon 42	Clinic-based positive cases	NR	4	1	3	NA	NA
1021	Menard	2010	http://www.ncbi.nlm.nih.gov/pubmed/20231434	2006	2007	Madagascar	Tsiroanomandidy	-18.772	46.047	PvCSP and microsatellite markers	PCR -33 and codon 42	Clinic-based positive cases	NR	98	7	91	NA	NA
1021	Menard	2010	http://www.ncbi.nlm.nih.gov/pubmed/20231434	2006	2007	Madagascar	Ihosy	-22.401	46.122	PvCSP and microsatellite markers	PCR -33 and codon 42	Clinic-based positive cases	NR	2	1	1	NA	NA
168	Wurtz	2011	http://www.ncbi.nlm.nih.gov/pubmed/22050867	2007	2009	Mauritania	Nouakchott	18.085	-15.979	Real-time PCR	Real-time PCR and sequencing	Clinic-based survey of febrile cases (not representative)	258	103	1	102	51	104
