# Supplementary material for: Plasmodium vivax Transmission in Africa
Source: PLoS Negl Trop Dis. 2015 Nov 20;9(11):e0004222. doi: 10.1371/journal.pntd.0004222 (PMC4654493; doi:10.1371/journal.pntd.0004222)
Supplement: S5 Table — (NR: not reported.) (XLSX) [file pntd.0004222.s009.xlsx]

## Sheet: Table S5 - Admin1 classificatio
Table S5. Summary Admin1 classifications by country
Country	No data	Very weak evidence	Weak evidence	Moderate evidence	Strong evidence	Conclusive evidence	Malaria free	Total Admin1
Aggregated evidence score	0	0.5	1 - 2.5	3 - 4.5	5 - 7	≥8
Angola	0	15	3	0	0	0	0	18
Benin	0	12	0	0	0	0	0	12
Botswana	0	2	3	2	0	0	3	10
Burkina Faso	0	13	0	0	0	0	0	13
Burundi	0	17	0	0	0	0	0	17
Cameroon	0	0	9	0	1	0	0	10
Cape Verde	14	0	0	0	0	0	0	14
Central African Republic	0	17	0	0	0	0	0	17
Chad	0	28	0	0	0	0	0	28
Comoros	0	0	3	0	0	0	0	3
Congo	0	0	9	0	1	0	0	10
Cote d'Ivoire	0	0	14	0	0	0	0	14
Democratic Republic of the Congo	0	0	1	10	0	0	0	11
Djibouti	0	0	4	0	1	0	0	5
Equatorial Guinea	0	4	2	1	0	0	0	7
Eritrea	0	0	3	4	0	0	0	7
Ethiopia	0	0	2	0	3	6	0	11
Gabon	0	9	0	0	0	0	0	9
Ghana	0	0	10	0	0	0	0	10
Guinea	0	0	8	0	0	0	0	8
Guinea-Bissau	9	0	0	0	0	0	0	9
Kenya	0	0	8	0	1	0	0	9
Liberia	0	0	15	0	0	0	0	15
Madagascar	0	0	7	6	8	1	0	22
Malawi	0	0	4	0	0	0	0	4
Mali	0	0	7	1	1	0	0	9
Mauritania	0	0	12	0	0	1	0	13
Mayotte	1	0	0	0	0	0	0	1
Mozambique	0	0	11	0	0	0	0	11
Namibia	0	1	5	5	1	0	1	13
Niger	0	0	8	0	0	0	0	8
Nigeria	0	0	37	0	0	0	0	37
Rwanda	0	0	5	0	0	0	0	5
Sao Tome and Principe	0	0	1	0	1	0	0	2
Senegal	0	14	0	0	0	0	0	14
Sierra Leone	0	0	4	0	0	0	0	4
Somalia	0	17	0	1	0	0	0	18
South Africa	0	0	3	0	0	0	6	9
South Sudan	0	9	0	1	0	0	0	10
Sudan	0	0	12	4	2	0	0	18
Swaziland	4	0	0	0	0	0	0	4
Tanzania (United Republic of)	0	0	25	1	0	0	0	26
The Gambia	0	0	7	0	0	0	0	7
Togo	0	0	5	0	0	0	0	5
Uganda	0	93	19	0	0	0	0	112
Zambia	0	9	0	0	0	0	0	9
Zimbabwe	0	10	0	0	0	0	0	10
Grand Total	28	271	266	36	20	8	10	639
