# Supplementary material for: Plasmodium vivax Transmission in Africa
Source: PLoS Negl Trop Dis. 2015 Nov 20;9(11):e0004222. doi: 10.1371/journal.pntd.0004222 (PMC4654493; doi:10.1371/journal.pntd.0004222)
Supplement: S6 Table — (NR: not reported.) (XLSX) [file pntd.0004222.s010.xlsx]

## Sheet: Table S6 - National PvPAR
Table S6. National PvPAR estimates
Country	Sub-region	PvPAR	IQR
			(based on Duffy model uncertainty)
Angola	Central	764136	(385,407- 1,541,420 )
Benin	West	118388	( 87,504 - 238,127 )
Botswana	South	190687	( 90,900 - 399,089 )
Burkina Faso	West	155181	( 154,819 - 163,012 )
Burundi	East	195942	( 97,971 - 395,450 )
Cameroon	West	505631	( 249,746 - 1,101,833 )
Central African Republic	Central	284933	( 142,698 - 599,660 )
Chad	West	1.26054e+06	( 456,644 - 3,858,520 )
Comoros	East	85344.2	( 53,531 - 132,708 )
Congo	Central	88723.5	( 44,185 - 176,262 )
Côte d'Ivoire	West	164651	( 164,651 - 164,651 )
Democratic Republic of the Congo	Central	2.1509e+06	( 1,016,058 - 5,177,912 )
Djibouti	HoA+	558407	( 313,806 - 735,667 )
Equatorial Guinea	Central	7628.15	( 7,467 - 20,937 )
Eritrea	HoA+	3.57876e+06	( 1,991,115 - 5,357,813 )
Ethiopia	HoA+	38297128	( 19,089,316 - 62,862,292 )
Gabon	Central	17221.8	( 11,326 - 34,106 )
Ghana	West	196108	( 196,108 - 216,876 )
Guinea	West	121094	( 121,094 - 121,094 )
Guinea-Bissau	West	12882.5	( 12,882 - 12,882 )
Kenya	East	1.05717e+06	( 592,817 - 2,058,510 )
Liberia	West	42949.4	( 42,949 - 42,949 )
Madagascar	East	5334651	( 3,362,566 - 8,246,960 )
Malawi	East	156173	( 152,290 - 309,538 )
Mali	West	191553	( 170,990 - 247,471 )
Mauritania	West	112564	( 64,914 - 231,806 )
Mozambique	East	653754	( 364,777 - 1,279,275 )
Namibia	South	490135	( 284,682 - 780,939 )
Niger	West	636259	( 332,278 - 1,598,127 )
Nigeria	West	3.45521e+06	( 1,852,709 - 7,497,878 )
Rwanda	East	216923	( 105,704 - 502,082 )
Sao Tome and Principe	West	1516.26	( 1516.257446 - 4548.772461 )
Senegal	West	113229	( 113,229 - 121,044 )
Sierra Leone	West	52053.4	( 52,053 - 52,053 )
Somalia	HoA+	2.96869e+06	( 1,291,588 - 5,243,876 )
South Africa	South	2.61178e+06	( 1,240,311 - 5,452,803 )
South Sudan	HoA+	1805972	( 643,360 - 4,925,143 )
Sudan	HoA+	14726107	( 6,688,866 - 27,965,374 )
Swaziland	South	79664.8	( 32,999 - 195,079 )
The Gambia	West	12294.3	( 12,294 - 12,294 )
Togo	West	54595.1	( 54,595 - 97,666 )
Uganda	East	1.25095e+06	( 667,034 - 2,802,101 )
United Republic of Tanzania	East	653434	( 477,371 - 1,178,314 )
Zambia	East	444395	( 213,217 - 1,009,941 )
Zimbabwe	South	719861	( 371,327 - 1,536,058 )
TOTAL		8.65962e+07	(43,873,664-156,702,138)
